# Supplementary material for: Genome-shock deletion of a hybrid lethality gene breaks a reproductive barrier and facilitates speciation in Nicotiana
Source: Front Plant Sci. 2025 Nov 19;16:1690873. doi: 10.3389/fpls.2025.1690873 (PMC12672507; doi:10.3389/fpls.2025.1690873)
Supplement: Supplementary Table 1 — DNA markers developed in the present study. [file Table1.xlsx]

## Sheet: Supplementary Table 1
Supplementary Table 1. DNA markers developed in the present study.
Marker type	Marker	Forward primer sequence (5'-3')	Reverse primer sequence (5'-3')	Restriction enzyme	Product size (bp)b
					N. benthamiana	N. amplexcaulis	N. tabacum
STS	Nb138-STS	GATAATATGAAGTGGGTGATTGGTG	ACCCCTTTAACTCTGACTTTAAATTTG	-	546	N.D.	-
STS	Nb88-STS	TCATGAAGATAGGGGGTTAGGC	CCACCGGCTCTGTTACAAGT	-	601	N.D.	-
STS	Nb89-STS	CCTCCCGCTCATGTCTTTCA	CCTGTCTCATTCCCGCAGTAT	-	517	N.D.	-
CAPS	NbRGH1-EcoT22Ia	TCGTATAATTCCAACACTACATGC	TTGCACGAACAAAGCAAGA	EcoT22 I	180	154+25	176
STS	Nb93-STS	CGGTTAGTAGACTTGGAAAACTGC	CGTCCAATTAACTCAGGCCCA	-	622	N.D.	-
STS	Nb135-STS	ATTCACATGCAGCTAATATCACAC	CTGTATACACTACTCTTCCCATACTC	-	462	N.D.	-
STS	HLA2-STS	TTGGTAGCGCGGTCACTTTC	AGGGATTTGACGCATCCAGC	-	-	-	620
a NbRGH1-EcoT22I is a CAPS marker for detecting polymorphisms between ‘Samsun NN’ and N. amplexicaulis JT by digesting the PCR product of NbRGH1-CAPS using the restriction enzyme EcoT22I.
b N.D., not determined

## Sheet: Supplementary Table 2
Supplementary Table 2. The number of hybrids lacking specific bands as detected by AFLP analysis.
Bands	No. of hybrids lacking the band*
	Total	Lethal	Viable
E37M55-600	4	2	2
E37M55-300	1	0	1
E37M55-180	1	0	1
E37M57-240	1	0	1
E37M58-240	2	0	2
E39M57-140	1	1	0
E39M57-100	1	0	1
E40M49-310	1	1	0
E40M49-200	2	0	2
E40M50-500	4	1	3
E40M52-600	1	0	1
E40M52-500	4	1	3
E40M55-510	1	1	0
E40M55-500	1	0	1
E40M55-410	4	0	4
E40M55-405	1	0	1
E40M55-300	1	0	1
E40M56-300	2	0	2
E41M49-850	1	0	1
E41M49-300	3	1	2
E41M52-470	1	1	0
E41M52-210	4	2	2
E41M53-190	1	1	0
E41M55-100	2	0	2
E41M57-350	2	0	2
E41M57-150	2	1	1
E41M57-130	2	0	2
E41M58-270	4	2	2
E41M58-130	1	1	0
E41M61-490	1	0	1
E41M61-140	1	1	0
E41M62-310	1	0	1
E41M62-290	1	0	1
E41M62-120	1	0	1
E42M47-260	1	1	0
E42M49-305	2	0	2
E42M49-290	2	1	1
E42M53-600	2	0	2
E42M53-320	1	1	0
E42M57-205	1	1	0
E42M57-205	1	0	1
E43M49-290	4	1	3
E43M57-290	4	1	3
* Twenty lethal and 12 viable hybrids were analyzed.

## Sheet: Supplementary Table 3
Supplementary Table 3. Viability of hybrid seedlings between N. amplexicaulis JT S0/S1 plants and N. tabacum.
Plant number of N. amplexicaulis	Generation	No. of flowers pollinated	No. of capsules obtained	No. of seeds sown	No. of hybrids			p*
					Total	Viable (%)	Lethal (%)
No. 1	S0	5	3	122	112	10 (8.9)	102 (91.1)	8.80 × 10⁻¹²
No. 1-1	S1	2	2	60	60	12 (20.0)	48 (80.0)	1.02 × 10⁻³
No. 1-2	S1	4	2	60	57	17 (29.8)	40 (70.2)	3.63 × 10⁻²
No. 1-3	S1	3	2	60	55	12 (21.8)	43 (78.2)	2.86 × 10⁻³
No. 1-4	S1	1	1	60	44	7 (15.9)	37 (84.1)	1.28 × 10⁻³
No. 1-5	S1	2	2	60	57	17 (29.8)	40 (70.2)	3.63 × 10⁻²
No. 1-6	S1	2	1	62	62	13 (21.0)	49 (79.0)	1.29 × 10⁻³
No. 1-7	S1	6	4	64	64	13 (20.3)	51 (79.7)	7.68 × 10⁻⁴
No. 1-8	S1	1	1	64	64	9 (14.1)	55 (85.9)	2.17 × 10⁻⁵
No. 1-9	S1	2	1	65	63	13 (20.6)	50 (79.4)	7.68 × 10⁻⁴
No. 1-10	S1	3	3	65	57	9 (15.8)	48 (84.2)	1.34 × 10⁻⁴
No. 2	S0	5	3	114	95	60 (63.2)	35 (36.8)	8.02 × 10⁻²
No. 2-1	S1	5	1	64	59	29 (49.2)	30 (50.8)	1.00
No. 2-2	S1	6	2	66	63	30 (47.6)	33 (52.4)	8.60 × 10⁻¹
No. 2-3	S1	2	1	65	64	13 (20.3)	51 (79.7)	7.68 × 10⁻⁴
No. 2-4	S1	1	1	66	62	26 (41.9)	36 (58.1)	4.71 × 10⁻¹
No. 2-5	S1	2	2	63	63	11 (17.5)	52 (82.5)	1.49 × 10⁻⁴
No. 2-6	S1	1	1	65	65	17 (26.2)	48 (73.8)	6.83 × 10⁻³
No. 2-7	S1	3	2	66	62	20 (32.3)	42 (67.7)	6.75 × 10⁻²
No. 2-8	S1	4	3	65	62	10 (16.1)	52 (83.9)	1.07 × 10⁻⁴
No. 2-9	S1	1	1	65	64	15 (23.4)	49 (76.6)	3.14 × 10⁻³
No. 2-10	S1	1	1	65	65	22 (33.8)	43 (66.2)	7.71 × 10⁻²
No. 3	S0	5	2	125	111	63 (56.8)	48 (43.2)	3.48 × 10⁻¹
No. 3-1	S1	3	3	66	61	21 (34.4)	40 (65.6)	1.01 × 10⁻¹
No. 3-2	S1	2	2	70	67	8 (11.9)	59 (88.1)	2.01 × 10⁻⁶
No. 3-3	S1	2	1	66	65	4 (6.2)	61 (93.8)	1.41 × 10⁻⁸
No. 3-4	S1	1	1	65	65	21 (32.3)	44 (67.7)	5.10 × 10⁻²
No. 3-5	S1	1	1	69	68	18 (26.5)	50 (73.5)	7.84 × 10⁻³
No. 3-6	S1	2	2	75	73	14 (19.2)	59 (80.8)	1.19 × 10⁻⁴
No. 3-7	S1	1	1	65	64	13 (20.3)	51 (79.7)	7.68 × 10⁻⁴
No. 3-8	S1	2	1	68	68	7 (10.3)	61 (89.7)	5.83 × 10⁻⁷
No. 3-9	S1	3	3	72	69	17 (24.6)	52 (75.4)	2.77 × 10⁻³
No. 3-10	S1	1	1	64	64	18 (28.1)	46 (71.9)	1.81 × 10⁻²
No. 4	S0	5	4	125	125	64 (51.2)	61 (48.8)	9.00 × 10⁻¹
No. 4-1	S1	2	2	77	77	12 (15.6)	65 (84.4)	6.39 × 10⁻⁶
No. 4-2	S1	1	1	68	67	8 (11.9)	59 (88.1)	2.01 × 10⁻⁶
No. 4-3	S1	1	1	70	67	12 (17.9)	55 (82.1)	1.15 × 10⁻⁴
No. 4-4	S1	2	1	64	62	2 (3.2)	60 (96.8)	1.42 × 10⁻⁹
No. 4-5	S1	5	2	69	67	27 (40.3)	40 (59.7)	3.01 × 10⁻¹
No. 4-6	S1	1	1	70	68	13 (19.1)	55 (80.9)	2.66 × 10⁻⁴
No. 4-7	S1	1	1	72	68	15 (22.1)	53 (77.9)	1.19 × 10⁻³
No. 4-8	S1	2	2	72	69	14 (20.3)	55 (79.7)	3.44 × 10⁻⁴
No. 4-9	S1	1	1	70	70	16 (22.9)	54 (77.1)	1.45 × 10⁻³
No. 4-10	S1	1	1	73	70	22 (31.4)	48 (68.6)	3.86 × 10⁻²
* Fisher’s exact test (two-sided) for deviation from expected 1:1 ratio (viable:lethal).

## Sheet: Supplementary Table 4
Supplementary Table 4. Primers used for AFLP and MSAP analysis.
Primer name	Sequence (5'-3')
Primers for preamplification
E01	GACTGCGTACCAATTCA
M02	GATGAGTCCTGAGTAAC
HM01	ATGAGTCCTGCTCGGT
Primers for second amplification
E31	GACTGCGTACCAATTCAAA
E32	GACTGCGTACCAATTCAAC
E33	GACTGCGTACCAATTCAAG
E34	GACTGCGTACCAATTCAAT
E35	GACTGCGTACCAATTCACA
E36	GACTGCGTACCAATTCACC
E37	GACTGCGTACCAATTCACG
E38	GACTGCGTACCAATTCACT
E39	GACTGCGTACCAATTCAGA
E40	GACTGCGTACCAATTCAGC
E41	GACTGCGTACCAATTCAGG
E42	GACTGCGTACCAATTCAGT
E43	GACTGCGTACCAATTCATA
E44	GACTGCGTACCAATTCATC
E45	GACTGCGTACCAATTCATG
E46	GACTGCGTACCAATTCATT
M47	GATGAGTCCTGAGTAACAA
M48	GATGAGTCCTGAGTAACAC
M49	GATGAGTCCTGAGTAACAG
M50	GATGAGTCCTGAGTAACAT
M51	GATGAGTCCTGAGTAACCA
M52	GATGAGTCCTGAGTAACCC
M53	GATGAGTCCTGAGTAACCG
M54	GATGAGTCCTGAGTAACCT
M55	GATGAGTCCTGAGTAACGA
M56	GATGAGTCCTGAGTAACGC
M57	GATGAGTCCTGAGTAACGG
M58	GATGAGTCCTGAGTAACGT
M59	GATGAGTCCTGAGTAACTA
M60	GATGAGTCCTGAGTAACTC
M61	GATGAGTCCTGAGTAACTG
M62	GATGAGTCCTGAGTAACTT
HM47	ATGAGTCCTGCTCGGTAA
HM48	ATGAGTCCTGCTCGGTAC
HM49	ATGAGTCCTGCTCGGTAG
HM50	ATGAGTCCTGCTCGGTAT

## Sheet: Supplementary Table 5
Supplementary Table 5. Viability of interspecific hybrids obtained from crosses between Suaveolentes species and N. tabacum cultivars repoted in previous studies.
Cross combination	No. of hybrids cultured	No. of hybrids		Reference
		Viable (%)	Lethal (%)
N. africana JT × ‘Red Russian’	114	0 (0)	114 (100)	Tezuka et al. (2010)
N. africana JT × ‘Samsun NN’	69	1 (1.45)	68 (98.6)	Tezuka et al. (2010)
‘TN 90LC’ × N. africana	65815	76 (0.12)	65739 (99.9)	Hancock et al. (2015)
N. excelsior JT × ‘Red Russian’	113	0 (0)	113 (100)	Tezuka et al. (2010)
N. excelsior JT × ‘Samsun NN’	108	0 (0)	108 (100)	Tezuka et al. (2010)
‘Red Russian’ × N. debneyi JT	608	2 (0.33)	606 (99.7)	Tezuka and Marubashi (2006b)
N. goodspeedii JT × ‘Red Russian’	158	0 (0)	158 (100)	Tezuka et al. (2010)
N. goodspeedii JT × ‘Samsun NN’	113	0 (0)	113 (100)	Tezuka et al. (2010)
N. gossei JT × ‘Red Russian’	186	0 (0)	186 (100)	Tezuka et al. (2010)
N. gossei JT × ‘Samsun NN’	93	0 (0)	93 (100)	Tezuka et al. (2010)
N. maritima JT × ‘Red Russian’	132	0 (0)	132 (100)	Tezuka et al. (2010)
N. maritima JT × ‘Samsun NN’	117	0 (0)	117 (100)	Tezuka et al. (2010)
N. megalosiphon JT × ‘Red Russian’	166	1 (0.60)	165 (99.4)	Tezuka et al. (2010)
N. megalosiphon JT × ‘Samsun NN’	84	0 (0)	84 (100)	Tezuka et al. (2010)
N. velutina JT × ‘Red Russian’	113	0 (0)	113 (100)	Tezuka et al. (2010)
N. velutina JT × ‘Samsun NN’	109	0 (0)	109 (100)	Tezuka et al. (2010)
N. suaveolens × ‘Hicks-2’	12940	13 (0.10)	12927 (99.9)	Nakata et al. (2021)
N. suaveolens JT × ‘Red Russian’	151	2 (1.32)	149 (98.7)	He et al. (2019)
N. inguluba JT × ‘Red Russian’	99	0 (0)	99 (100)	Tezuka et al. (2012)
